# Supplementary material for: A survey of the currently known mast cell mediators with potential relevance for therapy of mast cell-induced symptoms
Source: Naunyn Schmiedebergs Arch Pharmacol. 2023 May 27;396(11):2881–91. doi: 10.1007/s00210-023-02545-y (PMC10567897; doi:10.1007/s00210-023-02545-y)
Supplement: Supplementary file 1 — (XLSX 51 kb) [file 210_2023_2545_MOESM1_ESM.xlsx]

## Sheet: Tabelle1
Substances expressed and released by exocytosis from human mast cells as potential mediators (references are listed in Online table 2)
Potential mediator	Encoding gene	Functional impact	Selected references
Acetylcholine		Agonist a muscarinic actylcholine receptors	Reinheimer et al. 1998
Acetylcholinesterase	ACHE	Acetylcholinesterase hydrolyzes the neurotransmitter acetylcholine and thus terminates signal transmission. On the red blood cell membranes it constitutes the Yt blood group antigen.	Motakis et al, 2014
Activated Leukocyte Cell Adhesion Molecule	ALCAM	The secreted isoform3 inhibits activities of membrane-bound isoforms, cell attachment via homotypic interactions, endothelial cell tube formation and promotes endothelial cell migration.	Jayapal et al. 2006
ADAM Like Decysin 1	ADAMDEC1	This protein may play an important role in dendritic cell function and their interactions with germinal center T cells and in the control of the immune response and during pregnancy	Inomata et al. 2005
ADAM Metallopeptidase Domain 9	ADAM9	May act as alpha-secretase for amyloid precursor protein.	Edwards et al. 2005
ADAM Metallopeptidase Domain 12	ADAM12	Implicated in a variety of biological processes involving cell-cell and cell-matrix interactions, including fertilization, muscle development, and neurogenesis.	Edwards et al. 2005
ADAM Metallopeptidase With Thrombospondin Type 1 Motif 13	ADAMTS13	The enzyme specifically cleaves von Willebrand Factor.	Haenisch et al. 2013
Adenosine		On human mast cells agonist at adenosine A2A, A2B, A3 receptors	Marquardt et al. 1984
ADAMTS Like 4	ADAMTSL4	A disintegrin and metalloproteinase with seven thrombospondin type 1 repeats which may have iverse biological functions, e.g., cellular adhesion, angiogenesis, and patterning of the developing nervous system. Positive regulation of apoptosis.	Liang Y et al. 2018
Adenylate Cyclase Activating Polypeptide 1	ADCYAP1	This proprotein is further processed into multiple mature peptides which stimulate adenylate cyclase and increase cyclic adenosine monophosphate levels, resulting in the transcriptional activation of target genes.	Okragly et al. 2018
Adrenomedullin	ADM	The protein is a preprohormone which is cleaved to form the two biologically active peptides adrenomedullin and proadrenomedullin N-terminal 20 peptide which are potent hypotensive and vasodilatator agents.	Haenisch et al. 2013; Motakis et al. 2014
Agrin	AGRN	This protein is critical in the development of the neuromuscular junction.	Haenisch et al. 2013
Alpha-1-Microglobulin/Bikunin Precursor	AMBP	The precursor is proteolytically processed into distinct functioning proteins: alpha-1-microglobulin, which belongs to the superfamily of lipocalin transport proteins and may play a role in the regulation of inflammatory processes, and bikunin, which is a urinary trypsin inhibitor and plays an important role in many physiological and pathological processes.	Isogai et al. 2006
Amelogenin Y-linked Amelogenin X-linked	AMELY AMELX	Members of the amelogenin family of extracellular matrix proteins which are involved in biomineralization during tooth enamel development.	Liang Y et al. 2018
Angiogenin	ANG	This protein is a potent mediator of new blood vessel formation and thus, plays important roles in cell growth and tumor progression.	Liang Y et al. 2018
Angiopoietin Like 4	ANGPTL4	The protein regulates glucose homeostasis, lipid metabolism, and insulin sensitivity. It can also act as an apoptosis survival factor for vascular endothelial cells and can prevent metastasis by inhibiting vascular growth and tumor cell invasion.	Motakis et al. 2014
Angiopoietin Like 6	ANGPTL6	Predicted to be involved in angiogenesis and cell differentiation. Located in extracellular exosome.	Haenisch et al. 2013
Angiopoietin-1	ANGPT1	The protein plays important roles in vascular development and angiogenesis by binding to an endothelial cell-specific tyrosine-protein kinase receptor.	Liang Y et al. 2018
Angiopoietin-2	ANGPT2	The protein affects angiogenesis during embryogenesis and tumorigenesis, disrupts the vascular remodeling ability of angiopoietin 1, and may induce endothelial cell apoptosis.	Prevete et al. 2013
Angiotensin Converting Enzyme 2	ACE2	The protein catalyzes the cleavage of angiotensin I into angiotensin 1-9, and angiotensin II into the vasodilator angiotensin 1-7. It plays a role in the regulation of cardiovascular and renal function, as well as fertility. In addition, it is a functional receptor for the spike glycoprotein of the human coronavirus SARS-CoV-2.	Wu et al. 2021
Angiotensin II		Angiotensin II acts directly on vascular smooth muscle as a potent vasoconstrictor, affects cardiac contractility and heart rate through its action on the sympathetic nervous system, and alters renal sodium and water absorption through its ability to stimulate synthesis and secretion of aldosterone.	Hara et al. 2004
Angiotensinogen	AGT	Angiotensinogen is cleaved by the enzyme renin resulting in the product angiotensin I.	Hara et al. 2004
Annexin A2	ANXA2	It plays a role in the regulation of cellular growth and in signal transduction pathways and functions as an autocrine factor which heightens osteoclast formation and bone resorption.	Motakis et al. 2014
Anosmin 1	ANOS1	Chemoattractant for fetal olfactory epithelial cells.	Jayapal et al. 2006
Apolipoprotein E	APOE	The protein is a major apoprotein of the chylomicron and, thereby, is essential for the normal catabolism of triglyceride-rich lipoprotein constituents.	Motakis et al. 2014
Apolipoprotein H	APOH	Apolipoprotein H is a component of circulating plasma lipoproteins being implicated in a variety of physiologic pathways including lipoprotein metabolism, coagulation, hemostasis, and the production of antiphospholipid autoantibodies. Binding to phospholipids on the surface of damaged cells may prevent activation of the intrinsic blood coagulation cascade.	Liang Y et al. 2018
Arylsulfatases A	ARSA	Arylsulfatase A is an enzyme that hydrolyzes sulfatides, namely cerebroside 3-sulfate into cerebroside and sulfate.	Schwartz et al. 1981
ATP		Aurocrine mast cell activation. Multiple effects on organs and tissues.	Yao et al. 2014
Biglycan	BGN	The protein plays a role in bone growth, muscle development and regeneration, and collagen fibril assembly in multiple tissues. It may also regulate inflammation and innate immunity. Additionally, the protein may contribute to atherosclerosis and aortic valve stenosis in human patients.	Liang et al. 2018
Bone Morphogenetic Protein 2	BMP2	The secreted ligand of the transforming growth factor-beta superfamily of proteins plays a role in bone and cartilage development.	Luscan et al. 2014
Bone Morphogenetic Protein 7	BMP7	The preproprotein is proteolytically processed to generate each subunit of the disulfide-linked homodimer, which plays a role in bone, kidney and brown adipose tissue development. Additionally, this protein induces ectopic bone formation and may promote fracture healing.	Kariyawasam et al. 2008
Bone Morphogenetic Protein 8b	BMP8B	Induces cartilage and bone formation. May be the osteoinductive factor responsible for the phenomenon of epithelial osteogenesis. Plays a role in calcium regulation and bone homeostasis.	Motakis et al. 2014
BPI Fold Containing Family B Member 2	BPIFB2	A member of the lipid transfer/lipopolysaccharide binding protein (LT/LBP) gene family.	González-Arriagada et al. 2012
BTG Anti-Proliferation Factor 2	BTG2	Anti-proliferative protein; involved in the regulation of the G1/S transition of the cell cycle.	Jayapal et al. 2006
C1q And TNF Related 5	C1QTNF5	The CTRP5 proteinshows diverse functions including cell adhesion and as components of the basement membrane.	Liang et al. 2018
Carboxypeptidase A4	CPA4	Carboxypeptidases catalyze the release of carboxy-terminal amino acids. This enzyme could be involved in the histone hyperacetylation pathway.	Siddhuraj et al. 2021
Cardiotrophin Like Cytokine Factor 1	CLCF1	CLCF1 is a potent neurotrophic factor, B-cell stimulatory agent and neuroendocrine modulator of pituitary corticotroph function.	Cildir et al. 2019
Cathelicidin Antimicrobial Peptide	CAMP	The protein plays an important role in innate immunity defense against viruses. In addition, it functions in cell chemotaxis, immune mediator induction, and inflammatory response regulation.	Kulka et al. 2009
Cathepsin A	CTSA	This enzyme possesses deamidase, esterase and carboxypeptidase activities and acts as a scaffold in the lysosomal multienzyme complex.	Haenisch et al. 2013
Cathepsin B	CTSB	Exo- and endopeptidase that may play a role in protein turnover.	Haenisch et al. 2013; Lundequist & Pejler 2011
Cathepsin C	CTSC	Exo- and endopeptidase that activates serine proteases such as elastase, cathepsin G and granzymes A and B. Can also activate neuraminidase and factor XIII.	Haenisch et al. 2013; Lundequist & Pejler 2011
Cathepsin D	CTSD	This enzyme exhibits pepsin-like activity and plays a role in protein turnover and in the proteolytic activation of hormones and growth factors.	Haenisch et al. 2013; Lundequist & Pejler 2011
Cathepsin E	CTSE	May have a role in immune function. Probably involved in the processing of antigenic peptides during MHC class II-mediated antigen presentation.	Haenisch et al. 2013; Lundequist & Pejler 2011
Cathepsin F	CTSF	Thiol protease is believed to participate in turnover of proteins. Has also been implicated in tumor invasion and metastasis.	Haenisch et al. 2013
Cathepsin G	CTSG	Serine protease with trypsin- and chymotrypsin-like specificity that may participate in the killing and digestion of engulfed pathogens, and in connective tissue remodeling at sites of inflammation. It has bacteriocidal activity against S. aureus and N. gonorrhoeae.	Helske et al. 2006 Haenisch et al. 2013
Cathepsin H	CTSH	A lysosomal cysteine proteinase important in the overall degradation of lysosomal proteins.	Haenisch et al. 2013
Cathepsin K	CTSK	A lysosomal cysteine proteinase involved in bone remodeling and resorption.	Haenisch et al. 2013
Cathepsin L	CTSL	Plays a critical for normal cellular functions such as general protein turnover, antigen processing and bone remodeling. Secreted form generates endostatin from the alpha chain of type XVIII collagen. Critical for cardiac morphology and function. Plays an important role in hair follicle morphogenesis and cycling, as well as epidermal differentiation. Required for maximal stimulation of steroidoge…	Le et al. 2011 Haenisch et al. 2013
C-C Motif Chemokine Ligand 1	CCL1	Cytokine that is chemotactic for monocytes but not for neutrophils. Binds to C-C motif receptor 8.	Wang et al. 2022
C-C Motif Chemokine Ligand 11	CCL11	This eosinophil-specific chemokine is involved in eosinophilic inflammatory diseases such as atopic dermatitis, allergic rhinitis, asthma and parasitic infections.	Feuser et al. 2012
C-C Motif Chemokine Ligand 13	CCL13	Cytokine that attracts monocytes, lymphocytes, basophils and eosinophils. Signals through CCR2B and CCR3 receptors. Plays a role in the accumulation of leukocytes at both sides of allergic and non-allergic inflammation. May be involved in the recruitment of monocytes into the arterial wall during the disease process of atherosclerosis.	Feuser et al. 2012
C-C Motif Chemokine Ligand 15	CCL15	Chemotactic factor that attracts T-cells and monocytes. Acts mainly via CC chemokine receptor CCR1.	Kulka et al. 2006
C-C Motif Chemokine Ligand 17	CCL17	Chemotactic factor for T-lymphocytes. May play a role in T-cell development in thymus and in trafficking and activation of mature T-cells. Binds to CCR4.	Wakahara et al. 2001
C-C Motif Chemokine Ligand 18	CCL18	This cytokine displays chemotactic activity for naive T cells, CD4+ and CD8+ T cells and nonactivated lymphocytes. It attracts naive T lymphocytes toward dendritic cells and activated macrophages in lymph nodes.	Feuser et al. 2012
C-C Motif Chemokine Ligand 19	CCL19	This cytokine plays a role in normal lymphocyte recirculation and homing as well as in trafficking of T cells in thymus, and in T cell and B cell migration to secondary lymphoid organs. It specifically binds to chemokine receptor CCR7.	Feuser et al. 2012Motakis et al. 2014; Kulka M et al. 2006
C-C Motif Chemokine Ligand 2	CCL2	Signals through binding and activation of C-C chemokine receptor CCR2 and induces a strong chemotactic response and mobilization of intracellular calcium ions. Exhibits a chemotactic activity for monocytes and basophils. May be involved in the recruitment of monocytes into the arterial wall during the disease process of atherosclerosis.	Wang et al. 2022
C-C Motif Chemokine Ligand 20	CCL20	The protein displays chemotactic activity for lymphocytes and can repress proliferation of myeloid progenitors.	Feuser et al. 2012
C-C Motif Chemokine Ligand 22	CCL22	May play a role in the trafficking of activated/effector T-lymphocytes to inflammatory sites. Chemotactic for monocytes, dendritic cells and natural killer cells. Mild chemoattractant for primary activated T-lymphocytes and a potent chemoattractant for chronically activated T-lymphocytes. Binds to CCR4.	Feuser et al. 2012
C-C Motif Chemokine Ligand 23	CCL23	Shows chemotactic activity for monocytes, resting T-lymphocytes, and neutrophils. Inhibits proliferation of myeloid progenitor cells in colony formation assays. Can bind heparin.	Feuser et al. 2012
C-C Motif Chemokine Ligand 24	CCL24	The cytokine displays chemotactic activity on resting T lymphocytes and a minimal activity on neutrophils. Itn also has an antibacterial effect on S. pneumoniae, S. aureus, Non-typeable H. influenzae, and P. aeruginosa. Finally, the protein is a strong suppressor of colony formation by a multipotential hematopoietic progenitor cell line.	Kulka et al 2006
C-C Motif Chemokine Ligand 25	CCL25	Displays chemotactic activity for dendritic cells, thymocytes, and activated macrophages. It binds to chemokine receptor CCR9.	Feuser et al. 2012
C-C Motif Chemokine Ligand 28	CCL28	Chemotactic activity for resting CD4 or CD8 T cells and eosinophils. Binds to chemokine receptors CCR3 and CCR10.	Feuser et al. 2012
C-C Motif Chemokine Ligand 3	CCL3	Cytokine with inflammatory and chemokinetic properties. Binds to CCR1, CCR4 and CCR5.	Żelechowska et al. 2021
C-C Motif Chemokine Ligand 4	CCL4	The protein has chemokinetic and inflammatory functions.	Żelechowska et al. 2021
C-C Motif Chemokine Ligand 4 Like 1	CCL4L1	Proteins that functions in inflammatory and immunoregulatory processes. It induces chemotaxis of cells expressing CCR5 or CCR1.	Feuser et al. 2012
C-C Motif Chemokine Ligand 5	CCL5	Chemoattractant for blood monocytes, memory T-helper cells and eosinophils. Causes the release of histamine from basophils and activates eosinophils. May activate several chemokine receptors including CCR1, CCR3, CCR4 and CCR5.	Feuser et al. 2012
C-C Motif Chemokine Ligand 7	CCL7	Chemotactic factor that attracts monocytes and eosinophils. Augments monocyte anti-tumor activity, induces the release of gelatinase B, binds heparin. Binds to CCR1, CCR2 and CCR3.	Feuser et al. 2012
C-C Motif Chemokine Ligand 8	CCL8	Chemotactic factor that attracts monocytes, lymphocytes, basophils and eosinophils. May play a role in neoplasia and inflammatory host responses. This protein can bind heparin.	Tebroke et al. 2019
Ceruloplasmin	CP	It is a metalloprotein that binds most of the copper in plasma and has ferroxidase activity oxidizing Fe(2+) to Fe(3+) without releasing radical oxygen species.	Liang et al. 2018
Chitinase 3 Like 1	CHI3L1	The protein lacks chitinase activity and is thought to play a role in the process of inflammation and tissue remodeling.	Richter et al. 2010
Chondroitin sulfate		Connective tissue compound; anti-inflammatory.	Watts & Marie Ditto 2019
Chromogranin A	CHGA	The gene product is a precursor of vasostatin, pancreastatin, and parastatin. These peptides act as autocrine or paracrine negative modulators of the neuroendocrine system.	Prasad et al. 2008
Chromosome 17 Open Reading Frame 99	C17orf99	Cytokine that plays a role in the regulation of humoral immune responses.	Liang et al. 2018
Chymase 1	CMA1	Chymase is thought to function in the degradation of the extracellular matrix, the regulation of submucosal gland secretion, and the generation of vasoactive peptides. In the heart and blood vessels, this enzyme, rather than angiotensin converting enzyme, is largely responsible for converting angiotensin I to the vasoactive peptide angiotensin II.	Maaninka et al. 2013
Clusterin	CLU	Functions as a secreted extracellular chaperone that prevents aggregation of non native proteins. It has been suggested to be involved in several basic biological events such as cell death, tumor progression, and neurodegenerative disorders.	Hasan et al. 2000
Collagen Type VIII Alpha 1 Chain	COL8A1	The gene product is a short chain collagen and a major component of the basement membrane of the corneal endothelium and of the endothelia of blood vessels. Necessary for migration and proliferation of vascular smooth muscle cells.	Rüger et al. 1994
Colony Stimulating Factor 1	CSF1	A cytokine that controls the production, differentiation, and function of macrophages.	Motakis et al. 2014
Colony Stimulating Factor 2	CSF2	This cytokine controls the production, differentiation, and function of granulocytes and macrophages.	Shakoory et al. 2004
Colony Stimulating Factor 3	CSF3	This cytokine controls the production, differentiation, and function of granulocytes.	Okayama et al. 2005
Complement C1q A Chain	C1QA	C1q associates with the proenzymes C1r and C1s to yield C1, the first component of the serum complement system.	van Schaarenburg et al. 2016
Complement C1q Binding Protein	C1QBP	The secreted form of the protein may enhance both extrinsic and intrinsic coagulation pathways.	Haenisch et al. 2013
Complement C3	C3	C3 plays a central role in the activation of the complement system. Its processing by C3 convertase is the central reaction in both classical and alternative complement pathways.	Rahkola et al. 2019
Complement C5	C5	Activation of C5 by a C5 convertase initiates the spontaneous assembly of the late complement components, C5-C9, into the membrane attack complex. C5a anaphylatoxin is a mediator of local inflammatory process. Binding to the receptor C5AR1 induces a variety of responses including intracellular calcium release, contraction of smooth muscle, increased vascular permeability, and histamine release fr…	Fukuoka et al. 2013
Complement Factor D	CFD	This serine peptidases catalyzes the cleavage of factor B, the rate-limiting step of the alternative pathway of complement activation. It also functions as an adipokine and is, thereby involved in insulin secretion.	Haenisch et al. 2013
Complement Factor Properdin	CFP	The encoded plasma glycoprotein positively regulates the alternative complement pathway of the innate immune system, thereby, stabilizing the C3- and C5-convertase enzyme complexes in a feedback loop that ultimately leads to formation of the membrane attack complex and lysis of the target cell.	Dupont 2008
Corticotropin Releasing Hormone	CRH	In addition to production in the hypothalamus, this protein is also synthesized in peripheral tissues, such as mast cells. CRH is a major regulator of the autonomic, behavioral and neuroendocrine responses to stress and a potent activator of mast cells.	Theoharides et al. 2004
Cortistatin	CORT	A neuropeptide that is structurally similar to somatostatin. It binds to all known somatostatin receptors, and shares many pharmacological and functional properties with somatostatin, but also has many properties distinct from somatostatin.	Liang et al. 2018
Crystallin Alpha B	CRYAB	Has chaperone-like activity, preventing aggregation of various proteins. Elevated expression of crystallin alpha-B occurs in many neurological diseases.	Motakis et al. 2014
C-Type Lectin Domain Containing 11A	CLEC11A	The sulfated glycoprotein functions as a growth factor for primitive hematopoietic progenitor cells and promotes osteogenesis.	Liang et al. 2018
C-X3-C Motif Chemokine Ligand 1	CX3CL1	The soluble form is chemotactic for T-cells and monocytes.	Feuser et al. 2012
C-X-C Motif Chemokine Ligand 1	CXCL1	The protein is a secreted growth factor that plays a role in inflammation and as a chemoattractant for neutrophils.	Okayama 2005
C-X-C Motif Chemokine Ligand 10	CXCL10	Binding of this protein to CXCR3 results in pleiotropic effects (regulation of cell growth, apoptosis and modulation of angiostatic effects ), including stimulation of monocytes, natural killer and T-cell migration, and modulation of adhesion molecule expression. This gene may also be a key regulator of the 'cytokine storm' immune response to SARS-CoV-2 infection.	Liang et al. 2018
C-X-C Motif Chemokine Ligand 11	CXCL11	Chemotactic for interleukin-activated T-cells, induces calcium release in activated T-cells.	Tsutsui-Takeuchi et al. 2015
C-X-C Motif Chemokine Ligand 12	CXCL12	The protein functions as the ligand for the chemokine (C-X-C motif) receptor 4, and plays a role in many diverse cellular functions, including embryogenesis, immune surveillance, inflammation response, tissue homeostasis, and tumor growth and metastasis.	Wezel et al. 2015
C-X-C Motif Chemokine Ligand 14	CXCL14	Potent chemoattractant for neutrophils and monocytes.	Feuser et al. 2012
C-X-C Motif Chemokine Ligand 16	CXCL16	Effects of the soluble form unknown.	Feuser et al. 2012
C-X-C Motif Chemokine Ligand 17	CXCL17	Chemoattractant for monocytes, macrophages and dendritic cells; plays a role in angiogenesis and possibly in the development of tumors; may play a role in the innate defense against infections	Feuser et al. 2012
C-X-C Motif Chemokine Ligand 2	CXCL2	This chemokine is expressed at sites of inflammation and may suppress hematopoietic progenitor cell proliferation.	Okayama 2005
C-X-C Motif Chemokine Ligand 3	CXCL3	The protein is a secreted growth factor that plays a role in inflammation and as a chemoattractant for neutrophils.	Okayama 2005
C-X-C Motif Chemokine Ligand 5	CXCL5	This protein is proposed to recruit neutrophils, to promote angiogenesis and to remodel connective tissues.	Okayama 2005
C-X-C Motif Chemokine Ligand 8	CXCL8	The protein, commonly referred to as interleukin-8, is a chemotactic factor that mediates inflammatory response by attracting neutrophils, basophils, and T-cells to clear pathogens and protect the host from infection.	Babina et al. 2004 Feuser et al. 2012
C-X-C Motif Chemokine Ligand 9	CXCL9	Cytokine that affects the growth, movement, or activation state of cells that participate in immune and inflammatory response. Chemotactic for activated T-cells.	Kulka et al. 2008
Cystatin C	CST3	Serve as an important physiological inhibitor of cysteine proteinases.	Haenisch et al. 2013
Cytokine Like 1	CYTL1	CYTL1 encodes a cytokine-like protein expressed in cord blood mononuclear cells that bear the CD34 surface marker	Motakis et al. 2014
DAN Domain BMP Antagonist Family Member 5	DAND5	This protein may play a role in regulating organogenesis, body patterning, and tissue differentiation.	Liang et al. 2018
DEAF1 Transcription Factor	DEAF1	The secreted isoforms 2 and behave as inhibitors of cell proliferation, by arresting cells in the G0 or G1 phase.	Haenisch et al. 2013
Decorin	DCN	This protein plays a role in collagen fibril assembly. Binding of this protein to multiple cell surface receptors mediates its role in tumor suppression, including a stimulatory effect on autophagy and inflammation and an inhibitory effect on angiogenesis and tumorigenesis.	Motakis et al. 2014
Defensin Alpha 1	DEFA1	Defensin 1 has antibacterial, fungicide and antiviral activities.	Kulka et al. 2009
Defensin Alpha 4	DEFA4	This peptide that has antimicrobial activity against Gram-negative bacteria, and to a lesser extent also against Gram-positive bacteria and fungi.	Kulka et al. 2009
Defensin Alpha 5	DEFA5	The peptide has antimicrobial activity against a wide range of bacteria.	Kulka et al. 2009
Defensin Alpha 6	DEFA6	An antimicrobial and cytotoxic peptides thought to be involved in host defense.	Kulka et al. 2009
Defensin Beta 1	DEFB1	Has bactericidal activity.	Kulka et al. 2009; Liang et al. 2018
Defensin Beta 108B	DEFB108B	Has antibacterial activity.	Liang et al. 2018
Defensin Beta 119	DEFB119	Has antibacterial activity.	Liang et al. 2018
Defensin Beta 4A	DEFB4A	Exhibits antimicrobial activity against Gram-negative bacteria and Gram-positive bacteria, with highest activity against Gram-negative bacteria. Binds to CCR6 and induces chemotactic activity of CCR6-expressing cells such as immature dendritic cells and memory T cells.	Kulka et al. 2009
Deleted In Malignant Brain Tumors 1	DMBT1	The protein may play a role in the interaction of tumor cells and the immune system.	Liang et al. 2018
15-Deoxy-Δ12,14-Prostaglandin J2 (a metabolite of PGD2)		peroxisome proliferator-activated receptorϒ	Kobayashi et al. 2005
DS Cell Adhesion Molecule	DSCAM	Function of the secreted isoform not known.	Liang et al. 2018
Ectonucleotide Pyrophos-phatase/ Phosphodiesterase 2	ENPP2	Hydrolyzes lysophospholipids to produce the signaling molecule lysophosphatidic acid and sphingosine-1-phosphate in extracellular fluids. Acts as an angiogenic factor by stimulating migration of smooth muscle cells and microtubule formation	Mori et al. 2007
EGF Like Domain Multiple 7	EGFL7	The protein may play a role in regulating vasculogenesis.	Liang et al. 2018
Endoglin	ENG	Vascular endothelium glycoprotein that plays an important role in the regulation of angiogenesis.	Trentin Brum et al. 2019
Endothelin 1	EDN1	A highly potent vasoconstrictive peptide.	Hültner & Ehrenreich 2005
Endothelin 3	EDN3	A highly potent vasoconstrictive peptide.	Haenisch et al. 2013
Epiregulin	EREG	Epiregulin is involved in certain physiological processes such as maintenance or development of normal cell growth, and the progression of carcinomas.	Motakis et al. 2014
Erythropoietin	EPO	Hormone involved in the regulation of erythrocyte proliferation and differentiation and the maintenance of a physiological level of circulating erythrocyte mass. Binds to EPOR leading to EPOR dimerization and JAK2 activation thereby activating specific downstream effectors, including STAT1 and STAT3.	Kamitani et al. 1987
Extracellular Matrix Protein 1	ECM1	Involved in endochondral bone formation as negative regulator of bone mineralization. Stimulates the proliferation of endothelial cells and promotes angiogenesis. Inhibits MMP9 proteolytic activity.	Haenisch et al. 2013
FAM3 Metabolism Regulating Signaling Molecule C	FAM3C	A secreted protein with a GG domain. Promotes epithelial to mesenchymal transition.	Haenisch et al. 2013
Fc Alpha Receptor	FCAR	Isoform B and Isoform B-delta-S2 secreted. Functions unknown.	Jayapal et al. 2006
Ferritin Light Chain	FTL	Function of extracelluar FTL unknown.	Haenisch et al. 2013
Fibrinogen Like 2	FGL2	May play a role in physiologic lymphocyte functions at mucosal sites.	Liang et al. 2018
Fibrinogen α, β, γ-chains	FGA, FGB, FGG	After proteolytically processing by thrombin polymerization to form an insoluble fibrin matrix.	Liang et al. 2018
Fibroblast Growth Factor 10	FGF10	This protein exhibits mitogenic activity for keratinizing epidermal cells, but essentially no activity for fibroblasts. Plays an important role in the regulation of embryonic development in wound healing.	Artuc et al. 2002
Fibroblast Growth Factor 2	FGF2	FGF binds heparin and possess broad mitogenic and angiogenic activities. This protein has been implicated in limb and nervous system development, wound healing, and tumor growth.	Haenisch et al. 2013
Fibroblast Growth Factor 7	FGF7	The protein possess broad mitogenic and cell survival activities, and are involved in a variety of biological processes, including embryonic development, cell growth, morphogenesis, tissue repair, tumor growth and invasion.	Cho et al. 2019
Fibromodulin	FMOD	Affects the rate of fibrils formation and may have a primary role in collagen fibrillogenesis.	Liang et al. 2018
Fibronectin 1	FN1	Fibronectin is involved in cell adhesion, cell motility, opsonization, wound healing, maintenance of cell shape and osteoblast compaction.	Kirshenbaum et al. 2016
Fibronectin Leucine Rich Transmembrane Protein 2	FLRT2	A cell adhesion molecule, which is involved in early embryonic vascular and neural development.	Jayapal et al. 2006
Follistatin	FST	Specific inhibitor of the biosynthesis and secretion of pituitary follicle stimulating hormone. Binds directly to activin and functions as an activin antagonist.	Haenisch et al. 2013
Follistatin Like 1	FSTL1	The protein is involved in various physiological processes, such as angiogenesis, regulation of the immune response, cell proliferation and differentiation.	Motakis et al. 2014
Galactosidase Beta 1		This enzyme catalyzes the hydrolysis of a terminal beta-linked galactose residue from ganglioside substrates and other glycoconjugates.	Hänisch et al 2014; Schwartz et al. 1981
Galanin And GMAP Prepropeptide	GAL	The encoded protein that is widely expressed in the organism is a precursor of two mature peptides: galanin and galanin message-associated peptide (GMAP). Galanin has diverse physiological functions such as nociception, feeding and energy homeostasis, osmotic regulation and water balance. GMAP has been demonstrated to possess antifungal activity and may be part of the innate immune system.	Bianchini et al 2013
Galectin 1	LGALS1	The protein may act as an autocrine negative growth factor.	Haenisch et al. 2013
Ghrelin And Obestatin Prepropeptide	GHRL	The preproprotein is cleaved to ghrelin and obestatin. Ghrelin induces the release of growth hormone from the pituitary by binding to the growth hormone secretago-gue receptor type 1. Ghrelin is a powerful appetite stimulant, induces adiposity and stimulates gastric acid secretion. Obestatin may have an appetite-reducing effect. It may reduce gastric emptying activity and jejunal motility.	Haenisch et al. 2013 Ivanova et al. 2021
Glucuronidase Beta	GUSB	A hydrolase that degrades glycosaminoglycans, including heparan sulfate, dermatan sulfate, and chondroitin-4,6-sulfate.	Haenisch et al 2013; Schwartz et al. 1981
Glypican 2	GPC2	Axonal guidance	Haenisch et al. 2013
GNAS Complex Locus	GNAS	Alternative splicing of downstream exons results in different forms of the stimulatory G-protein alpha subunit.	Motakis et al. 2014
Gonadotropin Releasing Hormone 1	NGRH1	The resulting peptides stimulate the secretion of both luteinizing and follicle-stimulating hormones.	Haenisch et al. 2013
Granulin Precursor	GRN	Secreted protein that acts as a key regulator of lysosomal function and as a growth factor involved in inflammation, wound healing and cell proliferation.	Liang et al. 2018
Granulysin	GNLY	Active against a broad range of microbes, including Gram-positive and Gram-negative bacteria, fungi, and parasites.	Motakis et al. 2014
Granzyme B	GZMB	Protease linked to an activation cascade of caspases inducing apoptosis .	Pilkington et al. 2019
Granzyme H	GZMH	Cytotoxic chymotrypsin-like serine protease necessary for target cell lysis in cell-mediated immune responses, e.g., direct cleavage of several proteins essential for viral replication.	Rönnberg et al. 2014
Granzyme K	GZMK	Serine protease with the ability to recognize, bind, and lyse specific target cells.	Liang et al. 2018
Growth Differentiation Factor 7	GDF7	After proteolytically procession of the preproprotein the protein may play a role in the differentiation of tendon cells and spinal cord interneurons.	Liang et al. 2018
Heparan Sulfate Proteoglycan 2	HSPG2	An anti-angiogenic and anti-tumor peptide that inhibits endothelial cell migration, collagen-induced endothelial tube morphogenesis and blood vessel growth in tumor neovascularization.	Jung et al. 2013
Heparin		Anticoagulant; angiogenesis; stabilization of tryptase, histamine and nerve growth factor	Vysniauskaite et al. 2015
Heparin Binding EGF Like Growth Factor	HBEGF	Enables growth factor activity and heparin binding activity. Promotes smooth muscle cell proliferation and macrophage-mediated cellular proliferation. It is mitogenic for fibroblasts.	Molnar et al. 2012
Heparin Binding Growth Factor	HDGF	The protein has mitogenic and DNA-binding activity and may play a role in cellular proliferation and differentiation. Heparin-binding protein.	Haenisch et al. 2013
ß-Hexosaminidase		Carbohydrate processing	Molderings 2010
High Mobility Group Box 1	HMGB1	Released HMGB1 is involved in inducing cytokine production.	Haenisch et al. 2013
Histamine		Histamine has diverse effects, both pro-inflammatory and anti-inflammatory, which are determined by both the histamine receptor subtype and the cells stimulated types. The amine is intimately involved in the control of gastric acid secretion, acts as a neurotransmitter or modulator in the brain, and influences cell growth and immune function.	Molderings 2010
HtrA Serine Peptidase 1	HTRA1	Serine protease with a variety of targets, including extracellular matrix proteins, proteoclycans and IGF-binding proteins.	Gilicze et al. 2007
Hyaluronic acid		As one of the chief components of the extracellular matrix, it contributes significantly to cell proliferation and migration, and is involved in the progression of many malignant tumors.	Sasai & Ishibashi 1975
Inducible T Cell Costimulator	ICOS	Enhances all basic T-cell responses to a foreign antigen, namely proliferation, secretion of lymphokines, up-regulation of molecules that mediate cell-cell interaction, and effective help for antibody secretion by B-cells.	Motakis et al. 2014
Inhibin Subunit Alpha	INHA	Activins are involved in regulating a number of diverse functions such as hypothalamic and pituitary hormone secretion, gonadal hormone secretion, germ cell development and maturation, erythroid differentiation, insulin secretion, nerve cell survival, embryonic axial development or bone growth	Cho et al. 2003
Inhibin Subunit Beta A	INHBA	The preproprotein is proteolytically processed to generate a subunit of the dimeric activin and inhibin protein complexes which activate and inhibit, respectively, follicle stimulating hormone secretion from the pituitary gland. The protein also plays a role in eye, tooth and testis development. Elevated expression of this gene may be associated with cancer cachexia.	Aleman-Muench et al. 2012
Insulin Degrading Enzyme	DIE	Plays a role in intercellular peptide signaling by cellular breakdown of insulin, APP peptides, IAPP peptides, natriuretic peptides, glucagon, bradykinin, kallidin, and other peptides.	Haenisch et al. 2013
Insulin Like 6	INSL6	May have a role in sperm development and fertilization.	Liang et al. 2018
Insulin Like Growth Factor Binding Protein 2	IGFBP2	Inhibits IGF-mediated growth and developmental rates.	Liang et al. 2018
Insulin Like Growth Factor Binding Protein 3	IGFBP3	Inhibits IGF-mediated growth and developmental rates.	Motakis et al. 2014
Insulin Like Growth Factor Binding Protein 5	IGFBP5	Inhibits IGF-mediated growth and developmental rates.	Haenisch et al. 2013
Insulin Like Growth Factor Binding Protein 6	IGFBP6	Inhibits IGF-mediated growth and developmental rates.	Haenisch et al. 2013
Insulin Like Growth Factor Binding Protein 7	IGFBP7	Binds IGF-I and IGF-II with a relatively low affinity. Stimulates prostacyclin production. Stimulates cell adhesion.	Haenisch et al. 2013
Interferon Alpha 1	IFNA1	The substance is a key part of the innate immune response with potent antiviral, antiproliferative and immunomodulatory properties.	Liu et al. 2020
Interferon Beta 1	IFNB1	The protein has antiviral, antibacterial and anticancer activities.	Akoto et al. 2017
Interferon Gamma	IFNG	The protein triggers a cellular response to viral and microbial infections.	Syenina et al. 2020
Interferon Lambda 1	IFNL1	Cytokine with antiviral, antitumour and immunomodulatory activities.	Lappalainen et al. 2013
Interferon Lambda 2	IFNL2	Cytokine with antiviral, antitumour and immunomodulatory activities.	Wang et al. 2018
Interferon Lambda 3	IFNL3	Cytokine with antiviral, antitumour and immunomodulatory activities.	Ng et al. 2019
Interleukin 1 Alpha	IL1A	This cytokine is a pleiotropic cytokine involved in various immune responses, inflammatory processes, and hematopoiesis.	Grabbe et al. 1994
Interleukin 1 Beta	IL1B	This cytokine is an important mediator of the inflammatory response, and is involved in a variety of cellular activities, including cell proliferation, differentiation, and apoptosis.	McCurdy et al. 2003
Interleukin 1 Receptor Accessory Protein	IL1RAP	The protein initiates signaling events that result in the activation of interleukin 1-responsive genes.	Haenisch et al. 2013
Interleukin 1 Receptor Antagonist	IL1RN	This protein inhibits the activities of interleukin 1 alpha and beta and modulates a variety of interleukin 1-related immune and inflammatory responses, particularly in the acute phase of infection and inflammation.	Haenisch et al. 2013
Interleukin 10	IL10	This cytokine has pleiotropic effects in immunoregulation and inflammation.	Haenisch et al. 2013
Interleukin 11	IL11	Cytokine that stimulates the proliferation of hematopoietic stem cells and megakaryocyte progenitor cells and induces megakaryocyte maturation resulting in increased platelet production.	Sayama et al. 2002
Interleukin 12B	IL12B	Cytokine that can act as a growth factor for activated T and NK cells, enhance the lytic activity of NK/lymphokine-activated killer cells, and stimulate the production of IFN-gamma by resting PBMC.	Okayama 2005
Interleukin 13	IL13	This cytokine is involved in several stages of B-cell maturation and differentiation and promotes IgE isotype switching of B cells.	Wang et al. 2022
Interleukin 15	IL15	The cytokine that regulates T and natural killer cell activation and proliferation.	Haenisch et al. 2013
Interleukin 16	IL16	The protein is a pleiotropic cytokine that functions as a chemoattractant for CD4+ lymphocytes, monocytes, and eosinophils.	Haenisch et al. 2013
Interleukin 17A	IL17A	Effector cytokine of innate and adaptive immune system involved in antimicrobial host defense and maintenance of tissue integrity.	Noordenbos et al. 2016
Interleukin 17C	IL17C	The cytokine stimulates the production of antibacterial peptides and pro-inflammatory molecules for host defense.	Liang et al. 2018
Interleukin 17D	IL17D	IL17D induces expression of IL6, CXCL8/IL8, and CSF2/GM-CSF from endothelial cells.	Haenisch et al. 2013
Interleukin 17F	IL17F	Effector cytokine of innate and adaptive immune system involved in antimicrobial host defense and maintenance of tissue integrity.	Kakeda et al. 2014
Interleukin 18	IL18	Pro-inflammatory precursor cytokine primarily involved in epithelial barrier repair, polarized T-helper 1 (Th1) cell and natural killer (NK) cell immune responses.	Haenisch et al. 2013
Interleukin 18 Binding Protein	IL18BP	The protein functions as an inhibitor of the proinflammatory cytokine IL18.	Haenisch et al. 2013
Interleukin 2	IL2	The cytokine is important for the proliferation of T and B lymphocytes and plays a pivotal role in regulating the adaptive immune system by controlling the survival and proliferation of regulatory T-cells.	Morita et al. 2015
Interleukin 22	IL22	A cytokines that mediate cellular inflammatory responses but also functions in antimicrobial defense at mucosal surfaces and in tissue repair.	Mashiko et al. 2015
Interleukin 23 Subunit Alpha	IL23	A subunit of the heterodimeric cytokine interleukin 23 composed of this protein and IL12B that plays different roles in innate and adaptive immunity.	Hobo et al. 2020
Interleukin 24	IL24	The protein can induce apoptosis selectively in various cancer cells such as melanoma cells and may contribute to terminal cell differentiation.	Mitamura et al. 2020
Interleukin 25	IL25	The protein induces activation of NF-kappa-B and stimulates production of the pro-inflammatory chemokine IL-8. Pro-inflammatory cytokine favoring Th2-type immune responses.	Haenisch et al. 2013
Interleukin 27	IL27	Associates with EBI3 to form the heterodimeric IL-27 interleukin which functions in innate immunity possessing pro- and anti-inflammatory properties.	Liang et al. 2018
Interleukin 3	IL3	This cytokine is capable of supporting the proliferation of a broad range of hematopoietic cell types.	Liang et al. 2018
Interleukin 31	IL31	IL31 may be involved in the promotion of allergic skin disorders and in regulating other allergic diseases, such as asthma.	Tada et al. 2019
Interleukin 32	IL32	Cytokine that may play a role in innate and adaptive immune responses by inducing various cytokines such as TNFA/TNF-alpha and IL8.	Liang et al. 2018
Interleukin 37	IL37	Immune regulatory cytokine that acts as a suppressor of innate inflammatory and immune responses involved in curbing excessive inflammation.	Larsen et al. 2018
Interleukin 4	IL4	Cytokine that plays a role in regulating antibody production, hematopoiesis and inflammation, and the development of effector T-cell responses	Babina et al. 2004
Interleukin 5	IL5	The cytokine acts as a growth and differentiation factor for both B cells and eosinophils.	Haenisch et al. 2013
Interleukin 6	IL6	The cytokine functions in inflammation and the maturation of B cells. In addition, it has been shown to be an endogenous pyrogen ant to be a potent inducer of the acute phase response.	Babina et al. 2004
Interleukin 6 Cytokine Family Signal Transducer	IL6ST	Binds to the soluble IL6:sIL6R complex, thereby blocking IL6 trans-signaling. Inhibits sIL6R-dependent acute phase response.	Kinoshita et al. 1999
Interleukin 7	IL7	Hematopoietic cytokine that plays an essential role in the development, expansion, and survival of naive and memory T-cells and B-cells.	Liang et al. 2018
Interleukin 9	IL9	Multifunctional cytokine that acts as a regulator of a variety of hematopoietic cells. This cytokine stimulates cell proliferation and prevents apoptosis.	Nouri Aria et al. 2005
3-Iodothyroacetic acid		An active metabolite of triiodothyronine.	Landucci et al 2019
3-Iodothyroanamine		An active metabolite of triiodothyronine.	Landucci et al 2019
ISG15 Ubiquitin Like Modifier	ISG15	The secreted isoform of ISG15 induces natural killer cell proliferation, acts as a chemotactic factor for neutrophils and as a IFN-gamma-inducing cytokine playing an essential role in antimycobacterial immunity.	Haenisch et al. 2013
Kallikrein 1	KLK1	It cleaves Met-Lys and Arg-Ser bonds in kininogen to release the vasoactive peptide Lys-bradykinin.	Haenisch et al. 2013
Kallikrein Related Peptidase 2	KLK2	It cleaves Met-Lys and Arg-Ser bonds in kininogen to release the vasoactive peptide Lys-bradykinin.	Haenisch et al. 2013
Kallikrein Related Peptidase 3	KLK3	Hydrolyzes semenogelin-1 thus leading to the liquefaction of the seminal coagulum.	Haenisch et al. 2013
Kallikrein Related Peptidase 4	KLK4	The protein plays in the degradation of enamel proteins.	Haenisch et al. 2013
Kallikrein Related Peptidase 5	KLK5	May be involved in desquamation in the epidermis.	Haenisch et al. 2013
Kallikrein Related Peptidase 6	KLK6	Shows activity against amyloid precursor protein, alpha-synuclein, myelin basic protein, gelatin, casein and extracellular matrix proteins such as fibronectin, laminin, vitronectin and collagen.	Haenisch et al. 2013
Kallikrein Related Peptidase 7	KLK7	Plays a role in the proteolysis of intercellular cohesive structures, in cancer invasion and metastasis, and increased expression of this gene is associated with unfavorable prognosis and progression of several types of cancer.	Haenisch et al. 2013
Kallikrein Related Peptidase 8	KLK8	Serine protease which is capable of degrading a number of proteins such as casein, fibrinogen, kininogen, fibronectin and collagen type IV.	Haenisch et al. 2013
Kallikrein Related Peptidase 9	KLK9	a kallikrein-related serine protease	Haenisch et al. 2013
Kininogen 1	KNG1	Kininogen-1 is the precursor protein to high-molecular-weight kininogen, low-molecular-weight kininogen, and bradykinin.	Syenina et al. 2020
Kirre Like Nephrin Family Adhesion Molecule 3	KIRREL3	The secreted extracellular domain is directly responsible for supporting hematopoietic stem cells.	Liang et al. 2018
KIT Ligand	KITLG	Ligand for the receptor-type protein-tyrosine kinase KIT.	Foster et al. 2021
Lactotransferrin	LTF	The protein is a major iron-binding protein in body secretions with an antimicrobial activity, making it an important component of the non-specific immune system.	Liang et al. 2018
Laminin Subunit Alpha 5	LAMA5	Alpha chain of laminin which is thought to mediate the attachment, migration and organization of cells into tissues during embryonic development by interacting with other extracellular matrix components.	Sime 2007
Laminin Subunit Beta 1	LAMB1	Beta chain of laminin which is thought to mediate the attachment, migration and organization of cells into tissues during embryonic development by interacting with other extracellular matrix components.	Liang et al. 2018
Laminin Subunit Gamma 1	LAMC1	Gamma chain of laminin which is thought to mediate the attachment, migration and organization of cells into tissues during embryonic development by interacting with other extracellular matrix components.	Haenisch et al. 2013
Latent Transforming Growth Factor Beta Binding Protein 3	LTBP3	Key regulator of transforming growth factor beta.	Haenisch et al. 2013
Latent Transforming Growth Factor Beta Binding Protein 4	LTBP4	Key regulator of transforming growth factor beta.	Haenisch et al. 2013
Leptin	LEP	Key player in the regulation of energy balance and body weight control.	Taildeman et al. 2009
Leucine Rich Alpha-2-Glycoprotein 1	LRG1	LRG1 has been shown to be involved in protein-protein interaction, signal transduction, and cell adhesion and development.	Haenisch et al. 2013
Leukocyte Associated Immunoglobulin Like Receptor 2	LAIR2	The protein is a soluble receptor that may play roles in both inhibition of collagen-induced platelet aggregation and vessel formation during placental implantation.	Liang et al. 2018
Leukocyte Cell Derived Chemotaxin 2	LECT2	A chemotactic factor to neutrophils and stimulates the growth of chondrocytes and osteoblasts.	Liang et al. 2018
Leukotrien B4		A powerful chemoattractant for neutrophils and effector lymphocytes.	Boyce 2005
Leukotrien C4		Leukotriene C4 is the parent cysteinyl leukotriene produced by the LTC4 synthase. It exhibits potent smooth muscle contracting activity.	Boyce 2005
Leukotrien D4		It exhibits potent smooth muscle contracting activity and proinflammatory activity.	Boyce 2005
Leukotrien E4		It exhibits potent smooth muscle contracting activity and proinflammatory activity.	Boyce 2005
LIF Interleukin 6 Family Cytokine	LIF	A pleiotropic cytokine with roles in several different systems.	Liang et al. 2018
Lipocalin 2	LCN2	Protein involved in multiple processes such as apoptosis, innate immunity and renal development.	Motakis et al. 2014
Lumican	LUM	The protein moiety binds collagen fibrils and the highly charged hydrophilic glycosaminoglycans regulate interfibrillar spacings.	Haenisch et al. 2013
Luteinizing Hormone Subunit Beta	LHB	Promotes spermatogenesis and ovulation by stimulating the testes and ovaries to synthesize steroids.	Haenisch et al. 2013
Lymphocyte Antigen 96	LY96	A protein which associates with toll-like receptor 4 on the cell surface and confers responsiveness to lipopolysaccyaride.	Haenisch et al. 2013
Lymphotoxin Alpha	LTA	This protein also mediates a large variety of inflammatory, immunostimulatory, and antiviral responses and is cytotoxic for a wide range of tumor cells.	Jemima et al. 2014
Lysozyme	LYZ	The protein has antibacterial activity against a number of bacterial species.	Haenisch et al. 2013
Macrophage Migration Inhibitory Factor	MIF	A lymphokine involved in cell-mediated immunity, immunoregulation, and inflammation.	Kulka et al. 2006
Macrophage Stimulating 1	MST1	The receptor for this protein is RON tyrosine kinase, which upon activation stimulates ciliary motility of ciliated epithelial lung cells.	Liang et al. 2018; Haenisch et al. 2013
Major Histocompatibility Complex, Class I, G	HLA-G	The secreted isoform 5,6 and 7 are involved in immune regulatory processes.	Amiot et al. 2014
Matrix Metallopeptidase 1	MMP1	Proprotein of a matrix metalloproteinase that is involved in the breakdown of extracellular matrix in normal physiological processes.	Edwards et al. 2005
Matrix Metallopeptidase 2	MMP2	A zinc-dependent enzyme capable of cleaving components of the extracellular matrix and molecules involved in signal transduction.	Edwards et al. 2005
Matrix Metallopeptidase 3	MMP3	Proprotein of a matrix metalloproteinase that is involved in the breakdown of extracellular matrix in normal physiological processes.	Dahlen et al. 1999
Matrix Metallopeptidase 8	MMP8	This protein functions in the degradation of type I, II and III collagens.	Motakis et al. 2014
Matrix Metallopeptidase 9	MMP9	The enzyme degrades type IV and V collagens.	Zebrowska et al. 2014
Matrix Metallopeptidase 13	MMP13	This protease cleaves type II collagen more efficiently than types I and III.	Wang et al. 2018
Matrix Metallopeptidase 17	MMP17	Endopeptidase that degrades various components of the extracellular matrix, such as fibrin, and may be involved in the activation of membrane-bound precursors of growth factors or inflammatory mediators.	Haenisch et al. 2013
Matrix Metallopeptidase 19	MMP19	Endopeptidase that degrades various components of the extracellular matrix, such as aggrecan and cartilage oligomeric matrix protein. May also play a role in neovascularization.	Motakis et al. 2014
Matrix Metallopeptidase 25	MMP25	The protein is thought to inactivate alpha-1 proteinase inhibitor, a major tissue protectant against proteolytic enzymes released by activated neutrophils.	Haenisch et al. 2013; Motakis et al. 2014
Melatonin		Melatonin is involved in synchronizing circadian rhythms, including sleep–wake timing and blood pressure regulation, and in control of seasonal rhythmicity including reproduction	Kvetnoy et al. 1999
Meteorin Like, Glial Cell Differentiation Regulator	METRNL	Located in extracellular exosomes the protein stimulates energy expenditure associated with the browning of the white fat depots and improves glucose tolerance.	Haenisch et al. 2013
MIA SH3 Domain Containing	MIA	Predicted to enable growth factor activity.	Ehara et al. 2014
Midkine	MDK	Secreted growth factor that binds heparin and responds to retinoic acid.	Haenisch et al. 2013
Milk Fat Globule EGF And Factor V/VIII Domain Containing	MFGE8	Plays an important role in the maintenance of intestinal epithelial homeostasis and the promotion of mucosal healing.	Haenisch et al. 2013
Natriuretic Peptide A	NPPA	Large precursor of the natriuretic peptide family that plays a key role in mediating cardio-renal homeostasis through regulation of natriuresis, diuresis, inhibition of aldosterone synthesis and vasodilation.	Liang Y et al. 2018
Nectin-2 (CD112)		Mast cell stimulation	Bachelet et al. 2006
Nerve Growth Factor	NGF	This protein has nerve growth stimulating activity and the complex is involved in the regulation of growth and the differentiation of sympathetic and certain sensory neurons.	Niyonsaba et al. 2010
Netrin 3	NTN3	Netrins control guidance of CNS commissural axons and peripheral motor axons.	Liang et al. 2018
Neuregulin 1	NRG1	Direct ligand for ERBB3 and ERBB4 tyrosine kinase receptors.	Haenisch et al. 2013
Neuregulin 4	NRG4	The protein activates type-1 growth factor receptors to initiate cell-to-cell signaling through tyrosine phosphorylation.	Liang et al. 2018
Neuromedin B	NMB	Stimulates colonic smooth muscle contraction through binding to the neuromedin B receptor. Contributes to the induction of sneezing following exposure to chemical irritants or allergens and to induction of acute itch.	Haenisch et al. 2013
Neuronal Pentraxin 2	NPTX2	This protein is involved in excitatory synapse formation.	Haenisch et al. 2013
Neuropeptide Y	NPY	A neuropeptide that influences many physiological processes, including cortical excitability, stress response, food intake, circadian rhythms, and cardiovascular function.	Liang et al. 2018
Neuropilin 1	NRP1	The secreted isoform 2 binds VEGF-165 and may inhibit its binding to cells and may induce apoptosis by sequestering VEGF-165. Its expression has an averse effect on blood vessel number and integrity.	Marone et al. 2016
Neuropilin 2	NRP2	This protein may play a role in cardiovascular development, axon guidance, and tumorigenesis.	Marone et al. 2016
Neurotensin	NTS	Neurotensin is a secreted brain and gastrointestinal tridecapeptide which may function as a neurotransmitter or a neuromodulator.	Haenisch et al. 2013
Neurotrophin 3	NTF3	Seems to promote the survival and differentiation of visceral and proprioceptive sensory neurons.	Peng et al. 2013
Neurotrophin 4	NTF4	Target-derived survival and differentation factor for peripheral sensory sympathetic neurons.	Peng et al. 2013
Nicotinamide Phosphoribosyltransferase	NAMPT	The protein catalyzes the condensation of nicotinamide with 5-phosphoribosyl-1-pyrophosphate to yield nicotinamide mononucleotide. It is thought to be involved in many important biological processes, including metabolism, stress response and aging.	Haenisch et al. 2013
Ninjurin 1	NINJ1	Has chemotactic activity. Acts as an anti-inflammatory mediator by promoting monocyte recruitment, thereby ameliorating atherosclerosis.	Haenisch et al. 2013
Nitric oxide (NO)		Vasodilation, neuromodulation	Molderings 2010
Nucleobindin 2	NUCB2	Calcium-binding protein which may have a role in calcium homeostasis. Anorexigenic peptide acting in a leptin-independent manner.	Haenisch et al. 2013
Oncostatin M	OSM	This protein is a secreted cytokine and growth regulator that inhibits the proliferation of tumor cell. It regulates cytokine production, including IL-6, G-CSF and GM-CSF from endothelial cells.	Haenisch et al. 2013
Pappalysin 2	PAPPA2	Metalloproteinase which specifically cleaves insulin-like growth factor binding protein.	Liang et al. 2018
Pentraxin 3	PTX3	The protein promotes fibrocyte differentiation and is involved in regulating inflammation and complement activation. It also plays a role in angiogenesis and tissue remodeling.	McHale et al. 2019
Peptide YY	PYY	This peptide inhibits exocrine pancreatic secretion, has a vasoconstrictory action and inhibitis jejunal and colonic mobility.	Kamiya et al. 2022
Perforin 1	PRF1	Pore-forming protein that plays a key role in granzyme-mediated programmed cell death, and in defense against virus-infected or neoplastic cells.	Liang et al. 2018
Periostin	POSTN	A secreted extracellular matrix protein that functions in tissue development and regeneration, including wound healing, and ventricular remodeling following myocardial infarction.	Liang et al. 2018
Peroxidase		Enzyme that catalyses the oxidation of a compound by the decomposition of hydrogen peroxide or an organic peroxide. Free oxygen radical production.	Molderings 2010
Placental Growth Factor	PGF	Growth factor active in angiogenesis and endothelial cell growth, stimulating their proliferation and migration.	Haenisch et al. 2013
Plasminogen Activator, Tissue Type	PLAT	This serine protease converts the proenzyme plasminogen to the fibrinolytic enzyme plasmin.	Haenisch et al. 2013
Plasminogen Activator, Urokinase	PLAU	The serine protease that converts plasminogen to plasmin.	Haenisch et al. 2013
Platelet activating factor		Platelet activation, vasodilation, inflammation	Molderings 2010
Platelet Derived Growth Factor C	PDGFC	This protein forms only homodimers. It plays an important role in wound healing, angiogenesis and blood vessel development ans is involved in fibrotic processes.	Haenisch et al. 2013
Platelet Derived Growth Factor D	PDGFD	Growth factor that plays an essential role in the regulation of embryonic development. Potent mitogen for cells of mesenchymal origin. Plays an important role in wound healing. Induces macrophage recruitment, increased interstitial pressure, and blood vessel maturation during angiogenesis. Can initiate events that lead to a mesangial proliferative glomerulonephritis.	Motakis et al. 2014
Platelet Derived Growth Factor Subunit A	PDGFA	The preproprotein is proteolytically processed to generate platelet-derived growth factor subunit A, which can homodimerize or heterodimerize with the related platelet-derived growth factor subunit B to bind and activate PDGF receptor tyrosine kinases.	Jayapal et al. 2006
Platelet Derived Growth Factor Subunit B	PDGFB	The preproprotein is proteolytically processed to generate platelet-derived growth factor subunit B, which can homodimerize or heterodimerize with the related platelet-derived growth factor subunit A to bind and activate PDGF receptor tyrosine kinases.	Jayapal et al. 2006
Platelet Factor 4	PF4	This protein is chemotactic for numerous cell types and also functions as an inhibitor of hematopoiesis, angiogenesis and T-cell function. It has high affinity for heparin and is involved in platelet aggregation.	Feuser et al. 2012
Prodynorphin	PDYN	The gene product is a preproprotein that is proteolytically processed to form the secreted opioid peptides beta-neoendorphin, dynorphin, leu-enkephalin, rimorphin, and leumorphin.	Horny et al. 1988
Programmed Cell Death 6 Interacting Protein	PDCD6IP	Multifunctional protein involved in endocytosis, multivesicular body biogenesis, membrane repair, cytokinesis, apoptosis and maintenance of tight junction integrity.	Mathivanan et al. 2010
Prolactin	PRK	A growth regulator hormone for many tissues, including cells of the immune system. It may also play a role in cell survival by suppressing apoptosis, and it is essential for lactation.	Liang et al. 2018
Proline And Arginine Rich End Leucine Rich Repeat Protein	PRELP	This protein functions as a molecule anchoring basement membranes to the underlying connective tissue.	Haenisch et al. 2013
Proopiomelanocortin	POMC	The preproprotein can be cleaved at eight potential cleavage sites yielding as many as ten biologically active peptides such as adrenocorticotropin, corticotropin-like intermediate peptide, melanocyte-stimulating hormones, γ-Lipotropin, β-Endorphin playing roles in pain and energy homeostasis, melanocyte stimulation, and immune modulation.	Artuc M et al. 2006 Haenisch et al. 2013
Prosaposin	PSAP	A preproprotein that is proteolytically processed to generate four main cleavage products including saposins A, B, C, and D which are are specific low-molecular mass non-enzymic proteins, they participate in the lysosomal degradation of sphingolipids. Prosaposin behaves as a myelinotrophic and neurotrophic factor	Liang et al. 2018
Prostaglandin D2 (PGD2)		Prostaglandin D2 binds to the receptor PTGDR (DP1), as well as CRTH2 (DP2). It is a major prostaglandin produced by mast cells and recruits Th2 cells, eosinophils, and basophils. It causes vasodilation at low doses and vasoconstriction at high doses. PGD2 promotes sleep.	Boyce 2005
Prostaglandin E2		Autocrine secretion. It has oxytocic properties, induces smooth muscle relaxation and limits the immune response.	Boyce 2007
Proteoglycan 2, Pro Eosinophil Major Basic Protein	PRG2	This protein may be involved in antiparasitic defense mechanisms as a cytotoxin and helminthotoxin, and in immune hypersensitivity reactions. Induces non-cytolytic histamine release from human basophils.	Liang et al. 2018
Renin	REN	Renin is a highly specific endopeptidase, whose only known function is to generate angiotensin I from angiotensinogen in the plasma, initiating a cascade of reactions that produce an elevation of blood pressure and increased sodium retention by the kidney.	Liang et al. 2018
Renin Binding Protein	RENBP	The protein inhibits renin activity by forming a dimer with renin and acts as a GlcNAc 2-epimerase.	Liang et al. 2018
Ribonuclease A Family Member 3	RNASE3	Toxic for bacteria and helminthotoxin with low-efficiency ribonuclease activity.	Kulka et al. 2006
R-Spondin 3	RSPO3	Activator of the canonical Wnt signaling pathway which acts as a key regulator of angiogenesis.	Liang et al. 2018
S100 Calcium Binding Protein A13	S100A13	Plays a role in the export of proteins that lack a signal peptide and are secreted by an alternative pathway. Binds two calcium ions and one copper ion per subunit.	Haenisch et al. 2013
S100 Calcium Binding Protein A4	S100A4	Calcium-binding protein that plays a role in various cellular processes including motility, angiogenesis, cell differentiation, apoptosis, and autophagy.	Domenis et al. 2018
Secreted Frizzled Related Protein 1	SFRP1	The protein acts as soluble modulators of Wnt signaling through direct interaction with Wnts, thereby regulating cell growth and differentiation in specific cell types.	Chen et al. 2022
Secreted Frizzled Related Protein 2	SFRP2	The protein acts as soluble modulators of Wnt signaling through direct interaction with Wnts, thereby regulating cell growth and differentiation in specific cell types.	Motakis et al. 2014
Secreted Phosphoprotein 1	SPP1	The protein is involved in the attachment of osteoclasts to the mineralized bone matrix. Acts as a cytokine involved in enhancing production of interferon-gamma and interleukin-12 and reducing production of interleukin-10.	Samitas et al. 2011
Secreted Protein Acidic And Cysteine Rich	SPARC	Appears to regulate cell growth through interactions with the extracellular matrix and cytokines.	Motakis et al. 2014
Secretoglobin Family 1D Member 1	SCGB1D2	May bind androgens and other steroids.	Motakis et al. 2014
Secretoglobin Family 2A Member 2	SCGB2A2	Predicted to be involved in androgen receptor signaling pathway.	Motakis et al. 2014
Secretogranin III	SCG3	Regulates the biogenesis of secretory granules.	Haenisch et al. 2013
Secretogranin V	SCG5	A chaperone protein that prevents the aggregation of other secreted proteins.	Haenisch et al. 2013
Secretory Leukocyte Peptidase Inhibitor	SLPI	Acid-stable proteinase inhibitor with strong affinities for trypsin, chymotrypsin, elastase, and cathepsin G.	Westin et al. 1999
Semaphorin 3A	SEMA3A	This protein can function as either a chemorepulsive agent, inhibiting axonal outgrowth, or as a chemoattractive agent, stimulating the growth of apical dendrites.	Liang et al. 2018
Serglycin	SRGN	Plays a role in formation of mast cell secretory granules and mediates storage of various compounds in secretory vesicles.	Liang et al. 2018
Serine Peptidase Inhibitor, Kunitz Type 1	SPINT1	Inhibitor of Hepatocyte Growth Factor Activator.	Haenisch et al. 2013
Serotonin (5-Hydroxytryptamine)		The biogenic amine has diverse effects which are determined by both the serotonin receptor subtype and the cells stimulated types.	Molderings 2010
Serpin Family A Member 1	SERPINA1	Inhibitor of serine proteases. Its primary target is elastase, but it also has a moderate affinity for plasmin and thrombin. Irreversibly inhibits trypsin, chymotrypsin and plasminogen activator.	Inomata et al. 2005
Serpin Family A Member 3	SERPINA3	The protein inhibit serine proteases such as neutrophil cathepsin G and mast cell chymase, both of which can convert angiotensin-1 to the active angiotensin-2.	Huttunen & Harvima 2005
Serpin Family B Member 1	SERPINB1	The serine protease inhibitor plays an essential role in the regulation of the innate immune response, inflammation and cellular homeostasis	Haenisch et al. 2013
Serpin Family B Member 2	SERPINB2	Involved in negative regulation of endopeptidase activity.	Motakis et al. 2014
Serpin Family E Member 1	SERPINE1	This protein is the principal inhibitor of tissue plasminogen activator and urokinase, and hence is an inhibitor of fibrinolysis.	McHale et al. 2019
Serpin Family E Member 2	Serpine2	Serine protease inhibitor with activity toward thrombin, trypsin, and urokinase.	Motakis et al. 2014
Serpin Family F Member 1	SERPINF1	Neurotrophic protein; potent inhibitor of angiogenesis.	McHale et al. 2019
Serpin Family G Member 1	SERPING1	The encoded protein, C1 inhibitor, inhibits activated C1r and C1s of the first complement component and thus regulates complement activation.	Liang et al. 2018
Serum Amyloid A1	SAA1	Preproprotein of a major acute phase protein that is highly expressed in response to inflammation and tissue injury. This protein also plays an important role in HDL metabolism and cholesterol homeostasis.	Jiang et al. 2022
Sialic Acid Binding Ig Like Lectin 1	SIGLEC1	May play a role in hemopoiesis.	Liang et al. 2018
Sialic Acid Binding Ig Like Lectin 6	SIGLEC6	Binds to alpha-2,6-linked sialic acid.	Yu et al. 2018
Sialic Acid Binding Ig Like Lectin 10	SIGLEC10	Isoform 5 is secreted.	Liang et al. 2018
Somatostatin	SST	Somatostatin inhibits the release of numerous secondary hormones, thereby being an important regulator of the endocrine system through its interactions with pituitary growth hormone, thyroid stimulating hormone, and most hormones of the gastrointestinal tract.	Liang et al. 2018
SPARC Related Modular Calcium Binding 1	SMOC	Plays essential roles in both eye and limb development. Probable regulator of osteoblast differentiation.	Liang et al. 2018
Sphingosine-1-phosphate		Sphingosine-1-phosphate is recognized as a critical regulator of many physiological and pathophysiological processes, including cancer, atherosclerosis, diabetes and osteoporosis.	Solinski et al. 2019
Spondin 1	SPON1	Cell adhesion protein that may contribute to the growth and guidance of axons in both the spinal cord and the PNS. Major factor for vascular smooth muscle cell.	Motakis et al. 2014
Spondin 2	SPON2	Binds directly to bacteria and their components and functions as an opsonin for macrophage phagocytosis of bacteria. Predicted to be involved in cell adhesion.	Motakis et al. 2014
Substance P		Substance P is a key first responder to most noxious/extreme stimuli (stressors), a potent vasodilator via NO release, and known to stimulate cell growth.	Toyoda et al. 2005
Syndecan 4	SDC4	A proteoglycan; isoform 2 secreted.	Haenisch et al. 2013
Tachykinin Precursor 1	TAC1	This gene encodes four products of the tachykinin peptide hormone family: substance P, neurokinin A, neuropeptide K, neuropeptide gamma. They are known to induce behavioral responses and function as vasodilators and secretagogues.	Zhan et al. 2017
T Cell Immunoglobulin And Mucin Domain Containing 4	TIMD4	The protein has a role in maintaining homeostasis by regulating various immune responses, including viral infection, allergy, autoimmunity, and tumor immunity.	Liu et al. 2020
Tenascin C	TNC	Extracellular matrix protein implicated in guidance of migrating neurons as well as axons during development, synaptic plasticity as well as neuronal regeneration. In tumors, stimulates angiogenesis by elongation, migration and sprouting of endothelial cells	Maseruka et al. 2000
Thioredoxin	TXN	The homodimer of the protein is involved in many redox reactions.	Haenisch et al. 2013
Thrombospondin 1	THBS1	Adhesive glycoprotein that mediates cell-to-cell and cell-to-matrix interactions. Binds heparin.	McHale et al. 2019
Thymic Stromal Lymphopoietin	TSLP	Cytokine that induces the release of T-cell-attracting chemokines from monocytes. Can induce allergic inflammation by directly activating mast cells. May act as an antimicrobial peptide in the oral cavity and on the skin.	Han et al. 2021
TIA1 Cytotoxic Granule Associated RNA Binding Protein	TIA1	Participates in the cellular response to environmental stress by acting downstream of the stress-induced phosphorylation of EIF2S1/EIF2A to promote the recruitment of untranslated mRNAs to cytoplasmic stress granules leading to stress-induced translational arrest.	Haenisch et al. 2013
TIMP Metallopeptidase Inhibitor 1	TIMP1	The protein is natural inhibitor of the matrix metalloproteinases.	McHale et al. 2019
TIMP Metallopeptidase Inhibitor 2	TIMP2	The protein is natural inhibitor of the matrix metalloproteinases.	Motakis et al. 2014
TIMP Metallopeptidase Inhibitor 3	TIMP3	The protein is natural inhibitor of the matrix metalloproteinases.	Edwards et al. 2005
TIMP Metallopeptidase Inhibitor 4	TIMP4	The protein is natural inhibitor of the matrix metalloproteinases.	Koskivirta et al. 2006
Tissue Factor Pathway Inhibitor	TFPI	The protein inhibits the activated factor X and VIIa-TF proteases in an autoregulatory loop. It also possesses the ability to associate with lipoproteins in plasma.	Motakis et al. 2014
TNFAIP3 Interacting Protein 2	TNIP2	A protein which acts as an inhibitor of NFkappaB activation; also involved in MAP/ERK signaling pathway in specific cell types and in apoptosis of endothelial cells. Diseases associated with TNIP2 include Rabies and Thrombocytopenia.	Jayapal et al. 2006
TNF Alpha Induced Protein 2	TNFAIP2	May play a role as a mediator of inflammation and angiogenesis.	Haenisch et al. 2013
TNF Alpha Induced Protein 6	TNFAIP6	The hyaluronan-binding domain of the protein is known to be involved in extracellular matrix stability and cell migration. Protects against bone erosion during inflammation by inhibiting TNFSF11/RANKL-dependent osteoclast activation.	Jayapal et al. 2006
TNF Receptor Superfamily Member 25	TNFRSF25	Mediates activation of NF-kappa-B and induces apoptosis. May play a role in regulating lymphocyte homeostasis.	Inomata et al. 2005
TNF Superfamily Member 11	TNSF11	Osteoclast differentiation and activation factor.	Kim et al. 2021
TNF Superfamily Member 13	TNFSF13	This protein and its receptor are both found to be important for B cell development. It may be able to induce apoptosis through its interaction with other TNF receptor family proteins.	Ho et al. 2008
TNF Superfamily Member 13b	TNFSF13B	This cytokine acts as a potent B cell activator and has been also shown to play an important role in the proliferation and differentiation of B cells.	Ho et al. 2008
TNF Superfamily Member 14	TNFSF14	A member of the tumor necrosis factor ligand family.	Haenisch et al. 2013
Transferrin	TF	responsible for the transport of iron from sites of absorption and heme degradation to those of storage and utilization	Mathivanan et al. 2010
Transforming Growth Factor Alpha	TGFA	TGF alpha is a mitogenic polypeptide that is able to bind to the EGF receptor.	Chosidow et al. 1998
Transforming Growth Factor Beta 1	TGFB1	This protein regulates cell proliferation, differentiation and growth, and can modulate expression and activation of other growth factors including interferon gamma and tumor necrosis factor alpha.	Kaieda et al. 2022
Transforming Growth Factor Beta 2	TGFB2	Multifunctional protein that regulates various processes such as angiogenesis and heart development.	Liang et al. 2018
Trefoil Factor 1	TFF1	Stabilizer of the protective mucous gel overlying the gastrointestinal mucosa. May inhibit the growth of calcium oxalate crystals in urine.	Yeo et al. 2021
Trefoil Factor 2	TFF2	Inhibits gastrointestinal motility and gastric acid secretion.	Yeo et al. 2021
Triggering Receptor Expressed On Myeloid Cells 1	TREM1	The secreted isoform 2 acts as a decoy receptor, counterbalancing TREM1 pro-inflammatory activity through the neutralization of its ligand.	Jayapal et al. 2006
Triiodothyronine		Triiodothyronine is a thyroid hormone that affects almost every physiological process in the body, including growth and development, metabolism, body temperature, and heart rate.	Landucci et al 2019
Tripartite Motif Containing 25	TRIM25	The protein functions as a ubiquitin E3 ligase and is involved in multiple cellular processes, including regulation of antiviral innate immunity.	Haenisch et al. 2013
Tryptase Alpha/Beta 1	TPSAB1	Tryptase is the major secreted neutral protease present in mast cells.	Liang et al. 2018
Tumor Necrosis Factor	TNF	This cytokine is involved in the regulation of a wide spectrum of biological processes including cell proliferation, differentiation, apoptosis, lipid metabolism, and coagulation. It is potent pyrogen causing fever by direct action or by stimulation of interleukin-1 secretion and is implicated in the induction of cachexia.	Edwards et al. 2005
Twisted Gastrulation BMP Signaling Modulator 1	TWSG1	Enables transforming growth factor beta binding activity.	Liang et al. 2018
Urocortin	UCN	The mature peptide is an endogenous ligand for both corticotropin-releasing factor receptor 1 and corticotropin-releasing factor receptor 2. Plays a role in the establishment of normal hearing thresholds.	Liang et al. 2018
Urocortin 2	UCN2	The protein is an endogenous ligand for CRF type 2 receptors.	Motakis et al. 2014
Vascular Endothelial Growth Factor A	VEGFA	This growth factor induces proliferation and migration of vascular endothelial cells, and is essential for both physiological and pathological angiogenesis.	Haenisch et al. 2013
Vascular Endothelial Growth Factor B	VEGFB	Growth factor for endothelial cells. VEGF-B167 binds heparin and neuropilin-1.	Haenisch et al. 2013
Vascular Endothelial Growth Factor C	VEGFC	Growth factor active in angiogenesis, and endothelial cell growth, stimulating their proliferation and migration and also has effects on the permeability of blood vessels.	Cristinziano et al. 2021
Vascular Endothelial Growth Factor D	VEGFD	Growth factor active in angiogenesis, lymphangiogenesis and endothelial cell growth, stimulating their proliferation and migration and also has effects on the permeability of blood vessels.	Marone et al. 2016
Vasohibin 2	VASH2	Enables actin binding activity, metallocarboxypeptidase activity and microtubule binding activity. Acts as an activator of angiogenesis.	Motakis et al. 2014
VGF Nerve Growth Factor Inducible	VGF	VGF plays many roles in neurogenesis and neuroplasticity associated with learning, memory, depression and chronic pain.	Haenisch et al. 2013
WAP Four-Disulfide Core Domain 2	WFDC2	Broad range protease inhibitor.	Motakis et al. 2014
Wnt Family Member 11	WNT11	Ligand for members of the frizzled family of seven transmembrane receptors.	Liang et al. 2018
Wnt Family Member 2	WNT2	Ligand for members of the frizzled family of seven transmembrane receptors.	Liang et al. 2018
Wnt Family Member 2B	WNT2B	Ligand for members of the frizzled family of seven transmembrane receptors.	Haenisch et al. 2013
X-C Motif Chemokine Ligand 1	XCL1	Chemotactic activity for lymphocytes but not for monocytes or neutrophils.	Motakis et al. 2014
X-C Motif Chemokine Ligand 2	XCL2	Chemotactic activity for lymphocytes but not for monocytes or neutrophils.	Motakis et al. 2014
